# Supplementary material for: ABA Enhances Drought Resistance During Rapeseed (Brassica napus L.) Seed Germination Through the Gene Regulatory Network Mediated by ABA Insensitive 5
Source: Plants (Basel). 2025 Apr 22;14(9):1276. doi: 10.3390/plants14091276 (PMC12073310; doi:10.3390/plants14091276)
Supplement: Supplementary file 1 [file plants-14-01276-s001.zip › Supplementary Table S1.xlsx]

## Sheet: Sheet1
Supplementary Table S1 Survival rate of 196 germplasms under drought stress
Sample Number	Survival rate (%)
R4157	0
R4158	3
R4168	21
R4171	6
R4176	0
R4177	34
R4179	26
R4180	41
R4181	0
R4182	0
R4187	0
R4202	35
R4210	0
R4215	0
R4218	0
R4219	0
R4220	0
R4222	0
R4227	19
R4229	0
R4234	15
R4236	12
R4239	34
R4245	0
R4247	25
R4252	26
R4281	55
R4302	11
R4310	0
R4311	25
R4314	8
R4316	0
R4324	0
R4330	8
R4341	0
R4441	0
R4451	27
R4452	0
R4453	17
R4455	46
R4463	0
R4465	14
R4469	0
R4472	13
R4473	8
R4474	72
R4480	0
R4484	0
R4487	0
R4500	0
R4502	0
R4507	14
R4508	18
R4510	0
R4514	0
R4518	0
R4342	26
R4350	0
R4360	0
R4365	0
R4368	33
R4374	26
R4376	0
R4385	52
R4398	5
R4405	0
R4406	6
R4413	0
R4415	0
R4420	11
R4422	48
R4431	7
R4434	0
R4437	0
R4439	24
R4440	28
R4523	0
R4531	0
R4580	16
R4586	38
R4596	42
R4627	31
R4634	0
R4635	0
R4637	62
R4638	49
R4640	33
R4641	36
R4646	24
R4647	4
R4650	25
R4655	51
R4664	34
R4667	41
R4684	19
R4689	37
R4690	26
R4695	38
R4696	52
R4698	41
R4707	22
R4713	16
R4718	76
R4720	47
R4723	46
R4725	18
R4731	50
R4734	11
R4737	8
R4743	10
R4748	14
R4749	7
R4757	12
R4758	4
R4762	10
R4767	11
R4773	29
R4776	38
R4784	56
R4792	35
R4795	56
R4796	84
R4798	61
R4810	48
R4815	14
R4817	48
R4824	40
R4835	20
R4839	16
R4843	21
R4845	52
R4873	16
R4875	62
R4878	27
R4879	31
R4888	52
R4897	42
R4900	22
R4904	28
R4905	66
R4906	11
R4907	56
R4914	53
R4917	21
R4920	8
R5043	26
R5044	39
R5045	22
R5047	9
R5048	11
R5049	13
R5057	14
R5058	21
R5059	16
R5064	34
R5067	16
R5073	88
R5087	26
R5088	27
R5124	36
R5091	28
R5094	25
R5112	31
R5129	21
R5131	11
R5137	12
R5142	16
R5145	15
R5149	17
R5152	21
R5153	62
R5156	33
R5156	64
R5159	20
R5161	36
R5030	26
R5032	21
R5033	36
R5036	16
R5039	15
R5040	14
R5041	45
R4924	17
R4942	13
R4955	31
R4973	32
R5000	68
R5005	36
R5006	28
R5008	54
R5009	28
R5014	24
R5015	24
R5017	25
R5018	26
R5029	11
