# Supplementary material for: ABA Enhances Drought Resistance During Rapeseed (Brassica napus L.) Seed Germination Through the Gene Regulatory Network Mediated by ABA Insensitive 5
Source: Plants (Basel). 2025 Apr 22;14(9):1276. doi: 10.3390/plants14091276 (PMC12073310; doi:10.3390/plants14091276)
Supplement: Supplementary file 1 [file plants-14-01276-s001.zip › Supplementary Table S2.xlsx]

## Sheet: Sheet1
Supplementay Table S2 Determination of hormone content in samples under different treatment conditions and time
Group	Species	Treatment	Time	IAA	ABA	JA	SA	GA1	GA3	GA4	GA7	ACC
ZS6_H2O	ZS6	H2O	0H	102.4	50	0.9	127.2	0.009	0.004	0.026	0.007	7.5
244_H2O	244	H2O	0H	17.8	17.2	0.3	31.4	0.012	0.002	0.045	0.004	20.24
ZS6_ABA	ZS6	ABA	0H	102.4	50	0.9	127.2	0.009	0.004	0.026	0.007	7.5
244_ABA	244	ABA	0H	17.8	17.2	0.3	31.4	0.012	0.002	0.045	0.004	20.24
ZS6_PEG	ZS6	PEG	0H	102.4	50	0.9	127.2	0.009	0.004	0.026	0.007	7.5
244_PEG	244	PEG	0H	17.8	17.2	0.3	31.4	0.012	0.002	0.045	0.004	20.24
ZS6_H2O	ZS6	H2O	24H	15.4	31.4	0.1	113.8	0.188	0.012	2.893	0.017	17.83
244_H2O	244	H2O	24H	13.1	6.6	0.3	92.8	0.165	0.013	11.161	0.004	22.59
ZS6_ABA	ZS6	ABA	24H	15	27.1	0.1	99.6	0.08	0.008	2.338	0.016	16.83
244_ABA	244	ABA	24H	15.1	44.4	0.5	88.1	0.212	0.009	14.833	0.01	18.59
ZS6_PEG	ZS6	PEG	24H	13.6	24.1	0.3	108.2	0.088	0.015	1.525	0.008	6.94
244_PEG	244	PEG	24H	13.6	7.3	0	98.1	0.182	0.006	12.551	0.011	17.82
ZS6_H2O	ZS6	H2O	48H	17.5	2.4	5.2	110.9	0.148	0.019	0.633	0.003	13.3
244_H2O	244	H2O	48H	18.4	3.1	28.9	156.7	0.188	0.032	1.205	n.d.	15.19
ZS6_ABA	ZS6	ABA	48H	15.5	101.3	2.9	69.9	0.124	0.006	1.609	n.d.	11.75
244_ABA	244	ABA	48H	18.4	119.2	6.4	124.3	0.095	0.019	1.595	n.d.	5.96
ZS6_PEG	ZS6	PEG	48H	16.5	4	8.5	76.1	0.191	0.02	2.026	n.d.	5.81
244_PEG	244	PEG	48H	14.9	3.4	9.5	101.7	0.168	0.007	1.368	n.d.	8.81
ZS6_H2O	ZS6	H2O	72H	48.1	5.3	78	303.1	0.113	0.93	0.59	n.d.	4.62
244_H2O	244	H2O	72H	50.8	9.2	98.3	260.2	0.193	0.048	1.587	n.d.	3.88
ZS6_ABA	ZS6	ABA	72H	29.1	203.5	16.5	138.2	0.107	0.047	0.88	n.d.	9.81
244_ABA	244	ABA	72H	55	141.3	35.1	225.4	0.167	0.155	1.421	n.d.	4.72
ZS6_PEG	ZS6	PEG	72H	22.8	4.2	26.8	125	0.15	0.052	0.58	n.d.	2.31
244_PEG	244	PEG	72H	30.5	9.4	52	159.2	0.249	0.095	1.491	n.d.	5.44
Values; (unit: ng•g-1 F.W. for IAA, ABA, JA, SA, GA1, GA3, GA4, GA7; µg•g-1 F.W. for ACC); n.d., not detected.
