# Supplementary material for: ABA Enhances Drought Resistance During Rapeseed (Brassica napus L.) Seed Germination Through the Gene Regulatory Network Mediated by ABA Insensitive 5
Source: Plants (Basel). 2025 Apr 22;14(9):1276. doi: 10.3390/plants14091276 (PMC12073310; doi:10.3390/plants14091276)
Supplement: Supplementary file 1 [file plants-14-01276-s001.zip › Supplementary Table S3.xlsx]

## Sheet: Sheet1
Supplementary Table S3 Co-expression relationship between 9 GSHs and 99 TFs
gene	TF	TF_name
BnA03g0120550.1	BnC02g0473060.1	AP2
BnA03g0120550.1	BnA03g0095590.1	WRKY
BnA03g0120550.1	BnUnng1013310.1	MYB
BnA03g0120550.1	BnA07g0294270.1	G2-like
BnA03g0120550.1	BnC04g0683810.1	MIKC_MADS
BnA03g0120550.1	BnC09g0888560.1	bHLH
BnA03g0120550.1	BnC09g0889390.1	ZF-HD
BnA03g0120550.1	BnC05g0722030.1	CAMTA
BnA03g0120550.1	BnC02g0472020.1	NF-YB
BnA03g0120550.1	BnC01g0435070.1	Dof
BnA03g0120550.1	BnC06g0738180.1	E2F/DP
BnA03g0120550.1	BnC07g0824340.1	C2H2
BnA03g0120550.1	BnA08g0329160.1	MYB
BnA03g0120550.1	BnA09g0376430.1	MYB_related
BnA03g0120550.1	BnC02g0478250.1	NF-YC
BnA03g0120550.1	BnC09g0889430.1	NAC
BnA03g0120550.1	BnC02g0472750.1	bZIP
BnA03g0120550.1	BnC08g0884940.1	C2H2
BnA03g0120550.1	BnC05g0726800.1	WOX
BnA03g0120550.1	BnC01g0436240.1	HSF
BnA03g0120550.1	BnA10g0423130.1	MYB_related
BnA03g0120550.1	BnC02g0477060.1	HSF
BnA03g0120550.1	BnC02g0472390.1	NAC
BnA03g0120550.1	BnA05g0206940.1	NAC
BnA03g0120550.1	BnA03g0091380.1	E2F/DP
BnA03g0120550.1	BnC05g0703010.1	MYB
BnA03g0120550.1	BnA05g0223140.1	WRKY
BnA03g0147440.1	BnC07g0820940.1	HSF
BnA03g0147440.1	BnA03g0107450.1	LBD
BnA03g0147440.1	BnC08g0882130.1	bHLH
BnA03g0147440.1	BnC02g0499460.1	NAC
BnA03g0147440.1	BnC09g0889390.1	ZF-HD
BnA03g0147440.1	BnC02g0472020.1	NF-YB
BnA03g0147440.1	BnC07g0825810.1	WRKY
BnA03g0147440.1	BnC07g0824340.1	C2H2
BnA03g0147440.1	BnA09g0376430.1	MYB_related
BnA03g0147440.1	BnC02g0472750.1	bZIP
BnA03g0147440.1	BnC05g0703010.1	MYB
BnA09g0335640.1	BnA06g0265530.1	ERF
BnA09g0335640.1	BnUnng1013310.1	MYB
BnA09g0335640.1	BnA07g0294270.1	G2-like
BnA09g0335640.1	BnC04g0683810.1	MIKC_MADS
BnA09g0335640.1	BnC09g0888560.1	bHLH
BnA09g0335640.1	BnC09g0889390.1	ZF-HD
BnA09g0335640.1	BnC05g0722030.1	CAMTA
BnA09g0335640.1	BnC02g0472020.1	NF-YB
BnA09g0335640.1	BnC01g0435070.1	Dof
BnA09g0335640.1	BnC07g0824340.1	C2H2
BnA09g0335640.1	BnA02g0075330.1	WRKY
BnA09g0335640.1	BnA01g0028200.1	NAC
BnA09g0335640.1	BnA09g0376430.1	MYB_related
BnA09g0335640.1	BnC09g0889430.1	NAC
BnA09g0335640.1	BnC02g0472750.1	bZIP
BnA09g0335640.1	BnA01g0037370.1	MYB
BnA09g0335640.1	BnC09g0914420.1	GeBP
BnA09g0335640.1	BnC05g0726800.1	WOX
BnA09g0335640.1	BnA08g0333120.1	MYB
BnA09g0335640.1	BnA02g0067450.1	WRKY
BnA09g0335640.1	BnC01g0436240.1	HSF
BnA09g0335640.1	BnA02g0063060.1	MYB
BnA09g0335640.1	BnC02g0472390.1	NAC
BnA09g0335640.1	BnC05g0718300.1	NF-YA
BnA09g0335640.1	BnA05g0206940.1	NAC
BnA09g0335640.1	BnA03g0091380.1	E2F/DP
BnA09g0335640.1	BnC05g0703010.1	MYB
BnA09g0335640.1	BnA10g0412400.1	Nin-like
BnA09g0335640.1	BnC04g0639700.1	C2H2
BnA09g0366300.1	BnUnng1013310.1	MYB
BnA09g0366300.1	BnA07g0294270.1	G2-like
BnA09g0366300.1	BnC07g0824340.1	C2H2
BnA09g0366300.1	BnA02g0075330.1	WRKY
BnA09g0366300.1	BnA01g0028200.1	NAC
BnA09g0366300.1	BnA09g0376430.1	MYB_related
BnA09g0366300.1	BnC02g0478250.1	NF-YC
BnA09g0366300.1	BnC02g0472750.1	bZIP
BnA09g0366300.1	BnA06g0237670.1	M-type_MADS
BnA09g0366300.1	BnC06g0753750.1	Nin-like
BnA09g0366300.1	BnC05g0726800.1	WOX
BnA09g0366300.1	BnA08g0333120.1	MYB
BnA09g0366300.1	BnC02g0472390.1	NAC
BnA09g0366300.1	BnA09g0371150.1	GRAS
BnA09g0366300.1	BnA05g0206940.1	NAC
BnA09g0366300.1	BnA01g0025370.1	G2-like
BnA10g0413960.1	BnC05g0685670.1	B3
BnA10g0413960.1	BnA06g0238610.1	ARF
BnC02g0518750.1	BnA08g0329160.1	MYB
BnC02g0518750.1	BnUnng1006980.1	MYB
BnC03g0573770.1	BnA08g0304830.1	Trihelix
BnC03g0573770.1	BnC07g0820940.1	HSF
BnC03g0573770.1	BnA07g0281910.1	C3H
BnC03g0573770.1	BnC02g0470850.1	ERF
BnC03g0573770.1	BnA06g0265530.1	ERF
BnC03g0573770.1	BnUnng1013310.1	MYB
BnC03g0573770.1	BnC08g0882130.1	bHLH
BnC03g0573770.1	BnA07g0294270.1	G2-like
BnC03g0573770.1	BnC04g0683810.1	MIKC_MADS
BnC03g0573770.1	BnC02g0499460.1	NAC
BnC03g0573770.1	BnC09g0888560.1	bHLH
BnC03g0573770.1	BnC09g0889390.1	ZF-HD
BnC03g0573770.1	BnC05g0722030.1	CAMTA
BnC03g0573770.1	BnC02g0472020.1	NF-YB
BnC03g0573770.1	BnC09g0902590.1	bZIP
BnC03g0573770.1	BnC07g0825810.1	WRKY
BnC03g0573770.1	BnC01g0435070.1	Dof
BnC03g0573770.1	BnC04g0637080.1	Trihelix
BnC03g0573770.1	BnC05g0726980.1	B3
BnC03g0573770.1	BnA02g0072400.1	NAC
BnC03g0573770.1	BnC04g0670530.1	WRKY
BnC03g0573770.1	BnC07g0824340.1	C2H2
BnC03g0573770.1	BnA03g0096990.1	MIKC_MADS
BnC03g0573770.1	BnA09g0376430.1	MYB_related
BnC03g0573770.1	BnC09g0889430.1	NAC
BnC03g0573770.1	BnA05g0206760.1	bHLH
BnC03g0573770.1	BnC02g0472750.1	bZIP
BnC03g0573770.1	BnC01g0426560.1	MYB
BnC03g0573770.1	BnA01g0037370.1	MYB
BnC03g0573770.1	BnC09g0914420.1	GeBP
BnC03g0573770.1	BnC05g0726800.1	WOX
BnC03g0573770.1	BnA03g0130870.1	B3
BnC03g0573770.1	BnA08g0333120.1	MYB
BnC03g0573770.1	BnA03g0148230.1	C2H2
BnC03g0573770.1	BnA02g0067450.1	WRKY
BnC03g0573770.1	BnC01g0436240.1	HSF
BnC03g0573770.1	BnC07g0801310.1	C2H2
BnC03g0573770.1	BnA02g0063060.1	MYB
BnC03g0573770.1	BnC02g0472390.1	NAC
BnC03g0573770.1	BnC05g0726970.1	B3
BnC03g0573770.1	BnC05g0718300.1	NF-YA
BnC03g0573770.1	BnA08g0320720.1	bZIP
BnC03g0573770.1	BnA03g0091380.1	E2F/DP
BnC03g0573770.1	BnC04g0676990.1	C2H2
BnC03g0573770.1	BnC05g0703010.1	MYB
BnC03g0573770.1	BnC01g0427160.1	GATA
BnC03g0573770.1	BnA05g0223140.1	WRKY
BnC03g0573770.1	BnA10g0412400.1	Nin-like
BnC03g0573770.1	BnC04g0639700.1	C2H2
BnC06g0766760.1	BnC07g0820940.1	HSF
BnC06g0766760.1	BnUnng1013310.1	MYB
BnC06g0766760.1	BnC08g0882130.1	bHLH
BnC06g0766760.1	BnA07g0294270.1	G2-like
BnC06g0766760.1	BnC04g0683810.1	MIKC_MADS
BnC06g0766760.1	BnC09g0888560.1	bHLH
BnC06g0766760.1	BnC09g0889390.1	ZF-HD
BnC06g0766760.1	BnC05g0722030.1	CAMTA
BnC06g0766760.1	BnC02g0472020.1	NF-YB
BnC06g0766760.1	BnC01g0435070.1	Dof
BnC06g0766760.1	BnC07g0824340.1	C2H2
BnC06g0766760.1	BnA08g0329160.1	MYB
BnC06g0766760.1	BnA02g0075330.1	WRKY
BnC06g0766760.1	BnA01g0028200.1	NAC
BnC06g0766760.1	BnA09g0376430.1	MYB_related
BnC06g0766760.1	BnC09g0889430.1	NAC
BnC06g0766760.1	BnC02g0472750.1	bZIP
BnC06g0766760.1	BnC08g0884940.1	C2H2
BnC06g0766760.1	BnC05g0726800.1	WOX
BnC06g0766760.1	BnC01g0436240.1	HSF
BnC06g0766760.1	BnC02g0472390.1	NAC
BnC06g0766760.1	BnA05g0206940.1	NAC
BnC06g0766760.1	BnC05g0703010.1	MYB
BnC06g0766760.1	BnA05g0223140.1	WRKY
BnC08g0867200.1	BnC04g0664420.1	HSF
BnC08g0867200.1	BnUnng0986940.1	bZIP
BnC08g0867200.1	BnA08g0304830.1	Trihelix
BnC08g0867200.1	BnC03g0610390.1	HD-ZIP
BnC08g0867200.1	BnA07g0281910.1	C3H
BnC08g0867200.1	BnC02g0473060.1	AP2
BnC08g0867200.1	BnC02g0470850.1	ERF
BnC08g0867200.1	BnA06g0265530.1	ERF
BnC08g0867200.1	BnUnng1013310.1	MYB
BnC08g0867200.1	BnA07g0294270.1	G2-like
BnC08g0867200.1	BnC09g0888560.1	bHLH
BnC08g0867200.1	BnA03g0091810.1	NAC
BnC08g0867200.1	BnC09g0889390.1	ZF-HD
BnC08g0867200.1	BnC08g0847920.1	HD-ZIP
BnC08g0867200.1	BnC02g0472020.1	NF-YB
BnC08g0867200.1	BnC09g0899180.1	C3H
BnC08g0867200.1	BnC08g0858150.1	Dof
BnC08g0867200.1	BnC09g0902590.1	bZIP
BnC08g0867200.1	BnC03g0598250.1	C2H2
BnC08g0867200.1	BnC08g0844620.1	MYB
BnC08g0867200.1	BnA01g0008870.1	B3
BnC08g0867200.1	BnC04g0637080.1	Trihelix
BnC08g0867200.1	BnUnng0999790.1	HD-ZIP
BnC08g0867200.1	BnA02g0072400.1	NAC
BnC08g0867200.1	BnA06g0238860.1	bZIP
BnC08g0867200.1	BnC04g0670530.1	WRKY
BnC08g0867200.1	BnC07g0824340.1	C2H2
BnC08g0867200.1	BnA02g0075330.1	WRKY
BnC08g0867200.1	BnA01g0028200.1	NAC
BnC08g0867200.1	BnA09g0376430.1	MYB_related
BnC08g0867200.1	BnC02g0478250.1	NF-YC
BnC08g0867200.1	BnC09g0889430.1	NAC
BnC08g0867200.1	BnC04g0624920.1	Trihelix
BnC08g0867200.1	BnC06g0746310.1	GeBP
BnC08g0867200.1	BnC02g0472750.1	bZIP
BnC08g0867200.1	BnA03g0127720.1	Trihelix
BnC08g0867200.1	BnC08g0849950.1	MYB
BnC08g0867200.1	BnA06g0237670.1	M-type_MADS
BnC08g0867200.1	BnA05g0190350.1	Trihelix
BnC08g0867200.1	BnC06g0753750.1	Nin-like
BnC08g0867200.1	BnA03g0141090.1	GeBP
BnC08g0867200.1	BnC03g0541520.1	Trihelix
BnC08g0867200.1	BnA01g0037370.1	MYB
BnC08g0867200.1	BnA09g0345730.1	C3H
BnC08g0867200.1	BnA03g0091960.1	MYB
BnC08g0867200.1	BnC06g0769720.1	MYB_related
BnC08g0867200.1	BnC01g0428490.1	bZIP
BnC08g0867200.1	BnC09g0934100.1	MYB_related
BnC08g0867200.1	BnC07g0778700.1	WOX
BnC08g0867200.1	BnC09g0914420.1	GeBP
BnC08g0867200.1	BnA06g0242810.1	C2H2
BnC08g0867200.1	BnC05g0726800.1	WOX
BnC08g0867200.1	BnA03g0130870.1	B3
BnC08g0867200.1	BnA08g0333120.1	MYB
BnC08g0867200.1	BnA03g0148230.1	C2H2
BnC08g0867200.1	BnA02g0067450.1	WRKY
BnC08g0867200.1	BnC03g0598330.1	C2H2
BnC08g0867200.1	BnC02g0472390.1	NAC
BnC08g0867200.1	BnC05g0726970.1	B3
BnC08g0867200.1	BnA05g0196850.1	Trihelix
BnC08g0867200.1	BnC05g0718300.1	NF-YA
BnC08g0867200.1	BnA09g0371150.1	GRAS
BnC08g0867200.1	BnC05g0700140.1	bZIP
BnC08g0867200.1	BnA05g0206940.1	NAC
BnC08g0867200.1	BnA03g0091380.1	E2F/DP
BnC08g0867200.1	BnC04g0676990.1	C2H2
BnC08g0867200.1	BnA01g0025370.1	G2-like
BnC08g0867200.1	BnC01g0427160.1	GATA
BnC08g0867200.1	BnC08g0868750.1	BBR-BPC
BnC08g0867200.1	BnA10g0412400.1	Nin-like
BnC08g0867200.1	BnA07g0297000.1	MYB_related
BnC08g0867200.1	BnC04g0639700.1	C2H2
